# Supplementary material for: Molecular Mechanism of Naringenin Against High-Glucose-Induced Vascular Smooth Muscle Cells Proliferation and Migration Based on Network Pharmacology and Transcriptomic Analyses
Source: Front Pharmacol. 2022 Jun 9;13:862709. doi: 10.3389/fphar.2022.862709 (PMC9219407; doi:10.3389/fphar.2022.862709)
Supplement: Supplementary file 1 [file Table2.XLSX]

## Sheet: Sheet1
Supplementary table 1
KEGG enrichment analysis of 408 down-regulated genes.
Category	Term	Count	%	PValue	Genes	List Total	Pop Hits	Pop Total	Fold Enrichment	Bonferroni	Benjamini	FDR
KEGG_PATHWAY	hsa04510:Focal adhesion	11	2.99728	0.00437218	IBSP, COL5A1, ITGA4, CAV2, TNC, ITGA6, IGF1, MYL9, MYL12A, ITGA9, THBS3	127	206	6879	2.89232	0.541573	0.31669	0.31669
KEGG_PATHWAY	hsa04512:ECM-receptor interaction	7	1.90736	0.00504765	IBSP, COL5A1, ITGA4, TNC, ITGA6, ITGA9, THBS3	127	87	6879	4.35813	0.593738	0.31669	0.31669
KEGG_PATHWAY	hsa04974:Protein digestion and absorption	7	1.90736	0.00533747	SLC7A8, MME, COL5A1, ELN, COL10A1, ATP1B1, SLC8A2	127	88	6879	4.30861	0.614269	0.31669	0.31669
KEGG_PATHWAY	hsa04360:Axon guidance	8	2.17984	0.00851381	EFNB2, ROBO2, SEMA5B, EPHA4, SEMA7A, SEMA3C, SEMA3B, EFNA5	127	127	6879	3.41199	0.781713	0.378865	0.378865
KEGG_PATHWAY	hsa05410:Hypertrophic cardiomyopathy (HCM)	6	1.63488	0.0138593	ITGA4, TNNT2, ITGA6, DMD, IGF1, ITGA9	127	78	6879	4.16657	0.916608	0.384951	0.384951
KEGG_PATHWAY	hsa04810:Regulation of actin cytoskeleton	10	2.7248	0.0146374	DIAPH3, ITGA4, ITGA6, PFN1, FGF13, FGF1, MYL9, MYL12A, ITGA9, ARHGEF6	127	210	6879	2.5793	0.92754	0.384951	0.384951
KEGG_PATHWAY	hsa04514:Cell adhesion molecules (CAMs)	8	2.17984	0.0151385	VCAM1, ITGA4, CNTN2, ITGA6, VTCN1, PVR, ICOSLG, ITGA9	127	142	6879	3.05157	0.933812	0.384951	0.384951
KEGG_PATHWAY	hsa05414:Dilated cardiomyopathy	6	1.63488	0.0185929	ITGA4, TNNT2, ITGA6, DMD, IGF1, ITGA9	127	84	6879	3.86895	0.964587	0.413692	0.413692
KEGG_PATHWAY	hsa04151:PI3K-Akt signaling pathway	13	3.54223	0.0237425	ITGA4, TNC, LPAR3, IGF1, FGF1, EFNA5, THBS3, COL5A1, IBSP, ITGA6, FGF13, ITGA9, CREB5	127	345	6879	2.04101	0.986118	0.469574	0.469574
KEGG_PATHWAY	hsa04670:Leukocyte transendothelial migration	6	1.63488	0.05943	MAPK11, VCAM1, ITGA4, TXK, MYL9, MYL12A	127	115	6879	2.82602	0.999982	0.951652	0.951652
KEGG_PATHWAY	hsa00330:Arginine and proline metabolism	4	1.08992	0.0631287	ARG1, P4HA3, PYCR1, CNDP2	127	50	6879	4.33323	0.999991	0.951652	0.951652
KEGG_PATHWAY	hsa04964:Proximal tubule bicarbonate reclamation	3	0.817439	0.0655716	GLS2, ATP1B1, AQP1	127	23	6879	7.06505	0.999994	0.951652	0.951652
KEGG_PATHWAY	hsa04022:cGMP-PKG signaling pathway	7	1.90736	0.0695027	NPR1, KCNMB1, ATP2B4, ATP1B1, MYL9, CREB5, SLC8A2	127	158	6879	2.39973	0.999997	0.951652	0.951652
KEGG_PATHWAY	hsa04530:Tight junction	5	1.3624	0.0749045	PATJ, MYH3, MYH4, MYL9, MYL12A	127	87	6879	3.11295	0.999999	0.952357	0.952357
KEGG_PATHWAY	hsa04015:Rap1 signaling pathway	8	2.17984	0.090164	MAPK11, P2RY1, LPAR3, IGF1, PFN1, FGF13, FGF1, EFNA5	127	210	6879	2.06344	1	1	1
